# Supplementary material for: Berberine Reduces Lipid Accumulation in Obesity via Mediating Transcriptional Function of PPARδ
Source: Int J Mol Sci. 2023 Jul 18;24(14):11600. doi: 10.3390/ijms241411600 (PMC10380538; doi:10.3390/ijms241411600)
Supplement: Supplementary file 1 [file ijms-24-11600-s001.zip]

Archive with 1 entries (1 files):
- ijms-2485402-supplementary.pdf
